# Supplementary material for: σ-Aromatic MAl6S6 (M = Ni, Pd, Pt) Stars Containing Planar Hexacoordinate Transition Metals
Source: Molecules. 2023 Jan 17;28(3):942. doi: 10.3390/molecules28030942 (PMC9920543; doi:10.3390/molecules28030942)
Supplement: Supplementary file 1 [file molecules-28-00942-s001.zip]

Archive with 1 entries (1 files):
- molecules-2148610-supplementary.pdf
